# Supplementary material for: Dietary Glyceryl Polyethylene Glycol Ricinoleate as an Additive to Improve Intestinal Health in Post-Weaning Piglets
Source: Animals (Basel). 2025 Mar 29;15(7):983. doi: 10.3390/ani15070983 (PMC11988148; doi:10.3390/ani15070983)
Supplement: Supplementary file 1 [file animals-15-00983-s001.zip]

Archive with 1 entries (1 files):
- animals-3516282-supplementary.xlsx
