# Supplementary material for: Dietary Glyceryl Polyethylene Glycol Ricinoleate as an Additive to Improve Intestinal Health in Post-Weaning Piglets
Source: Animals (Basel). 2025 Mar 29;15(7):983. doi: 10.3390/ani15070983 (PMC11988148; doi:10.3390/ani15070983)
Supplement: Supplementary file 1 [file animals-15-00983-s001.zip › animals-3516282-supplementary.xlsx]

## Sheet: Quality Report
Table S1: Quality report of microbiome analysis
sampleID	raw_reads	discarded_reads	clean_reads	raw_data(G)	clean_data(G)	error_rate(%)	Q20(%)	Q30(%)	GC_content(%)
C1	151701	860	150841	0.08	0.08	0.03	95.67	89.58	53.51
C2	179711	1007	178704	0.09	0.09	0.03	95.70	89.71	53.20
C3	156476	231	156245	0.08	0.08	0.03	95.83	89.95	53.25
C4	155702	316	155386	0.08	0.08	0.03	95.73	89.73	54.12
C5	170402	5391	165011	0.09	0.08	0.03	95.69	89.68	53.33
C6	171172	1630	169542	0.09	0.08	0.03	95.72	89.75	53.30
C7	152722	662	152060	0.08	0.08	0.03	95.79	89.86	53.25
C8	155855	1020	154835	0.08	0.08	0.03	95.68	89.56	53.37
C9	158651	371	158280	0.08	0.08	0.03	95.90	90.06	53.24
C10	169597	1142	168455	0.08	0.08	0.03	95.79	89.92	53.77
C11	161806	21058	140748	0.08	0.07	0.03	95.72	89.66	53.55
C12	162011	2104	159907	0.08	0.08	0.03	95.76	89.86	53.35
GPGR1	154286	1627	152659	0.08	0.08	0.03	95.82	89.83	53.67
GPGR2	173358	1303	172055	0.09	0.09	0.03	95.84	89.91	53.42
GPGR3	171426	1488	169938	0.09	0.08	0.03	95.86	89.90	53.89
GPGR4	159139	263	158876	0.08	0.08	0.03	95.75	89.76	53.93
GPGR5	174903	585	174318	0.09	0.09	0.03	95.75	89.78	53.27
GPGR6	155136	2452	152684	0.08	0.08	0.03	95.86	89.98	53.43
GPGR7	177805	1141	176664	0.09	0.09	0.03	95.91	90.05	53.42
GPGR8	178131	1099	177032	0.09	0.09	0.03	95.82	89.72	53.56
GPGR9	150468	1393	149075	0.08	0.07	0.03	95.92	90.07	53.32
GPGR10	154322	412	153910	0.08	0.08	0.03	95.84	89.97	53.10
GPGR11	168590	566	168024	0.08	0.08	0.03	95.87	89.98	53.19
GPGR12	160566	2159	158407	0.08	0.08	0.03	95.97	90.15	53.68

## Sheet: Alpha diversity
SampleID	Group	Observed	diversity_shannon
C1	C	779	5.48138			Figure S1: Shannon diversity for control and GPGR piglets
C2	C	629	5.03346
C3	C	583	4.73262
C4	C	518	4.91482
C5	C	524	4.64008
C6	C	633	4.79648												p_value
C7	C	542	4.7618												0.536
C8	C	585	4.87853
C9	C	607	4.94013
C10	C	492	4.35172
C11	C	668	5.15514
C12	C	651	5.11886
GPGR1	T	589	4.74787
GPGR2	T	599	4.74501
GPGR3	T	629	5.04402
GPGR4	T	585	4.58106
GPGR5	T	621	4.80534
GPGR6	T	430	4.47239
GPGR7	T	610	4.70924
GPGR8	T	690	5.29121
GPGR9	T	608	4.97751
GPGR10	T	577	4.67572
GPGR11	T	623	4.79464
GPGR12	T	456	4.52376

## Sheet: Beta diversity
Figure S2: Principal coordinates analysis (PCoA) plots based on A) Bray-Curtis and B) unweighted UniFrac distance metrics for control and GPGR piglets
